# Supplementary material for: Rectal and Tracheal Carriage of Carbapenemase Genes and Class 1 and 2 Integrons in Patients in Neurosurgery Intensive Care Unit
Source: Antibiotics (Basel). 2022 Jul 3;11(7):886. doi: 10.3390/antibiotics11070886 (PMC9312170; doi:10.3390/antibiotics11070886)
Supplement: Supplementary file 1 [file antibiotics-11-00886-s001.zip]

Archive with 1 entries (1 files):
- antibiotics-1787605-supplementary.pdf
